# Supplementary material for: Nutrition Therapy in Critically Ill Patients with Obesity: An Observational Study
Source: Nutrients. 2025 Feb 19;17(4):732. doi: 10.3390/nu17040732 (PMC11858426; doi:10.3390/nu17040732)
Supplement: Supplementary file 1 [file nutrients-17-00732-s001.zip]

Archive with 1 entries (1 files):
- nutrients-3422449-supplementary.pdf
